# Supplementary material for: Waist-to-Hip Ratio and Inflammatory Parameters Are Associated with Risk of Non-Alcoholic Fatty Liver Disease in Patients with Morbid Obesity
Source: Biomedicines. 2022 Sep 27;10(10):2416. doi: 10.3390/biomedicines10102416 (PMC9598594; doi:10.3390/biomedicines10102416)
Supplement: Supplementary file 1 [file biomedicines-10-02416-s001.zip]

Archive with 1 entries (1 files):
- biomedicines-1876490-supplementary.pdf
